# Supplementary material for: UASOL, a large-scale high-resolution outdoor stereo dataset
Source: Sci Data. 2019 Aug 29;6:162. doi: 10.1038/s41597-019-0168-5 (PMC6715739; doi:10.1038/s41597-019-0168-5)
Supplement: Supplementary file 1 — Download metadata file [file 41597_2019_168_MOESM1_ESM.zip]

Archive with 3 entries (3 files):
- a_Bauer732C_assay.txt
- s_Bauer732C_study.txt
- i_Investigation.txt
