# Supplementary material for: UASOL, a large-scale high-resolution outdoor stereo dataset
Source: Sci Data. 2019 Aug 29;6:162. doi: 10.1038/s41597-019-0168-5 (PMC6715739; doi:10.1038/s41597-019-0168-5)
Supplement: Supplementary file 1 — Download metadata file [file 41597_2019_168_MOESM1_ESM.zip › a_Bauer732C_assay.txt]

Sample Name	Protocol REF	Parameter Value[instrument]	Parameter Value[manufacturer]	Assay Name	Raw Data File	Comment[Data Repository]	Comment[Data Record Accession]	Comment[Data Record URI]
Alumnus_Help_Desk images	data processing	ZED camera	StereoLabs	log file, manifest file, RGB color pairs and the corresponding depth maps for Alumnus_Help_Desk	/DataSet/Alumnus_Help_Desk	Open Science Framework	doi:10.17605/OSF.IO/64532	https://doi.org/10.17605/OSF.IO/64532
Biotechnology images	data processing	ZED camera	StereoLabs	log file, manifest file, RGB color pairs and the corresponding depth maps for Biotechnology	/DataSet/Biotechnology	Open Science Framework	doi:10.17605/OSF.IO/64532	https://doi.org/10.17605/OSF.IO/64532
Club_I images	data processing	ZED camera	StereoLabs	log file, manifest file, RGB color pairs and the corresponding depth maps for Club_I	/DataSet/Club_I	Open Science Framework	doi:10.17605/OSF.IO/64532	https://doi.org/10.17605/OSF.IO/64532
Club_II images	data processing	ZED camera	StereoLabs	log file, manifest file, RGB color pairs and the corresponding depth maps for Club_II	/DataSet/Club_II	Open Science Framework	doi:10.17605/OSF.IO/64532	https://doi.org/10.17605/OSF.IO/64532
Control_Tower images	data processing	ZED camera	StereoLabs	log file, manifest file, RGB color pairs and the corresponding depth maps for Control_Tower	/DataSet/Control_Tower	Open Science Framework	doi:10.17605/OSF.IO/64532	https://doi.org/10.17605/OSF.IO/64532
Economics images	data processing	ZED camera	StereoLabs	log file, manifest file, RGB color pairs and the corresponding depth maps for Economics	/DataSet/Economics	Open Science Framework	doi:10.17605/OSF.IO/64532	https://doi.org/10.17605/OSF.IO/64532
EPS_I images	data processing	ZED camera	StereoLabs	log file, manifest file, RGB color pairs and the corresponding depth maps for EPS_I	/DataSet/EPS_I	Open Science Framework	doi:10.17605/OSF.IO/64532	https://doi.org/10.17605/OSF.IO/64532
EPS_II images	data processing	ZED camera	StereoLabs	log file, manifest file, RGB color pairs and the corresponding depth maps for EPS_II	/DataSet/EPS_II	Open Science Framework	doi:10.17605/OSF.IO/64532	https://doi.org/10.17605/OSF.IO/64532
EPS_III images	data processing	ZED camera	StereoLabs	log file, manifest file, RGB color pairs and the corresponding depth maps for EPS_III	/DataSet/EPS_III	Open Science Framework	doi:10.17605/OSF.IO/64532	https://doi.org/10.17605/OSF.IO/64532
EPS_IV images	data processing	ZED camera	StereoLabs	log file, manifest file, RGB color pairs and the corresponding depth maps for EPS_IV	/DataSet/EPS_IV	Open Science Framework	doi:10.17605/OSF.IO/64532	https://doi.org/10.17605/OSF.IO/64532
Garden images	data processing	ZED camera	StereoLabs	log file, manifest file, RGB color pairs and the corresponding depth maps for Garden	/DataSet/Garden	Open Science Framework	doi:10.17605/OSF.IO/64532	https://doi.org/10.17605/OSF.IO/64532
German_Bernacer images	data processing	ZED camera	StereoLabs	log file, manifest file, RGB color pairs and the corresponding depth maps for German_Bernacer	/DataSet/German_Bernacer	Open Science Framework	doi:10.17605/OSF.IO/64532	https://doi.org/10.17605/OSF.IO/64532
Law images	data processing	ZED camera	StereoLabs	log file, manifest file, RGB color pairs and the corresponding depth maps for Law	/DataSet/Law	Open Science Framework	doi:10.17605/OSF.IO/64532	https://doi.org/10.17605/OSF.IO/64532
Lecture Rooms_I images	data processing	ZED camera	StereoLabs	log file, manifest file, RGB color pairs and the corresponding depth maps for Lecture Rooms_I	/DataSet/Lecture Rooms_I	Open Science Framework	doi:10.17605/OSF.IO/64532	https://doi.org/10.17605/OSF.IO/64532
Lecture Rooms_II images	data processing	ZED camera	StereoLabs	log file, manifest file, RGB color pairs and the corresponding depth maps for Lecture Rooms_II	/DataSet/Lecture Rooms_II	Open Science Framework	doi:10.17605/OSF.IO/64532	https://doi.org/10.17605/OSF.IO/64532
Library images	data processing	ZED camera	StereoLabs	log file, manifest file, RGB color pairs and the corresponding depth maps for Library	/DataSet/Library	Open Science Framework	doi:10.17605/OSF.IO/64532	https://doi.org/10.17605/OSF.IO/64532
Multipurpose_I images	data processing	ZED camera	StereoLabs	log file, manifest file, RGB color pairs and the corresponding depth maps for Multipurpose_I	/DataSet/Multipurpose_I	Open Science Framework	doi:10.17605/OSF.IO/64532	https://doi.org/10.17605/OSF.IO/64532
Multipurpose_II_III images	data processing	ZED camera	StereoLabs	log file, manifest file, RGB color pairs and the corresponding depth maps for Multipurpose_II_III	/DataSet/Multipurpose_II_III	Open Science Framework	doi:10.17605/OSF.IO/64532	https://doi.org/10.17605/OSF.IO/64532
Nursery images	data processing	ZED camera	StereoLabs	log file, manifest file, RGB color pairs and the corresponding depth maps for Nursery	/DataSet/Nursery	Open Science Framework	doi:10.17605/OSF.IO/64532	https://doi.org/10.17605/OSF.IO/64532
Optics images	data processing	ZED camera	StereoLabs	log file, manifest file, RGB color pairs and the corresponding depth maps for Optics	/DataSet/Optics	Open Science Framework	doi:10.17605/OSF.IO/64532	https://doi.org/10.17605/OSF.IO/64532
Philosophy_I images	data processing	ZED camera	StereoLabs	log file, manifest file, RGB color pairs and the corresponding depth maps for Philosophy_I	/DataSet/Philosophy_I	Open Science Framework	doi:10.17605/OSF.IO/64532	https://doi.org/10.17605/OSF.IO/64532
Philosophy_II_III images	data processing	ZED camera	StereoLabs	log file, manifest file, RGB color pairs and the corresponding depth maps for Philosophy_II_III	/DataSet/Philosophy_II_III	Open Science Framework	doi:10.17605/OSF.IO/64532	https://doi.org/10.17605/OSF.IO/64532
Rectorship images	data processing	ZED camera	StereoLabs	log file, manifest file, RGB color pairs and the corresponding depth maps for Rectorship	/DataSet/Rectorship	Open Science Framework	doi:10.17605/OSF.IO/64532	https://doi.org/10.17605/OSF.IO/64532
Sciences_I images	data processing	ZED camera	StereoLabs	log file, manifest file, RGB color pairs and the corresponding depth maps for Sciences_I	/DataSet/Sciences_I	Open Science Framework	doi:10.17605/OSF.IO/64532	https://doi.org/10.17605/OSF.IO/64532
Sciences_II images	data processing	ZED camera	StereoLabs	log file, manifest file, RGB color pairs and the corresponding depth maps for Sciences_II	/DataSet/Sciences_II	Open Science Framework	doi:10.17605/OSF.IO/64532	https://doi.org/10.17605/OSF.IO/64532
Sciences_III images	data processing	ZED camera	StereoLabs	log file, manifest file, RGB color pairs and the corresponding depth maps for Sciences_III	/DataSet/Sciences_III	Open Science Framework	doi:10.17605/OSF.IO/64532	https://doi.org/10.17605/OSF.IO/64532
Sciences_IV images	data processing	ZED camera	StereoLabs	log file, manifest file, RGB color pairs and the corresponding depth maps for Sciences_IV	/DataSet/Sciences_IV	Open Science Framework	doi:10.17605/OSF.IO/64532	https://doi.org/10.17605/OSF.IO/64532
Sciences_V images	data processing	ZED camera	StereoLabs	log file, manifest file, RGB color pairs and the corresponding depth maps for Sciences_V	/DataSet/Sciences_V	Open Science Framework	doi:10.17605/OSF.IO/64532	https://doi.org/10.17605/OSF.IO/64532
Shopping Center images	data processing	ZED camera	StereoLabs	log file, manifest file, RGB color pairs and the corresponding depth maps for Shopping Center	/DataSet/Shopping Center	Open Science Framework	doi:10.17605/OSF.IO/64532	https://doi.org/10.17605/OSF.IO/64532
Social_sciences images	data processing	ZED camera	StereoLabs	log file, manifest file, RGB color pairs and the corresponding depth maps for Social_sciences	/DataSet/Social_sciences	Open Science Framework	doi:10.17605/OSF.IO/64532	https://doi.org/10.17605/OSF.IO/64532
University images	data processing	ZED camera	StereoLabs	log file, manifest file, RGB color pairs and the corresponding depth maps for University	/DataSet/University	Open Science Framework	doi:10.17605/OSF.IO/64532	https://doi.org/10.17605/OSF.IO/64532
University_12 images	data processing	ZED camera	StereoLabs	log file, manifest file, RGB color pairs and the corresponding depth maps for University_12	/DataSet/University_12	Open Science Framework	doi:10.17605/OSF.IO/64532	https://doi.org/10.17605/OSF.IO/64532
University_13 images	data processing	ZED camera	StereoLabs	log file, manifest file, RGB color pairs and the corresponding depth maps for University_13	/DataSet/University_13	Open Science Framework	doi:10.17605/OSF.IO/64532	https://doi.org/10.17605/OSF.IO/64532
