# Supplementary material for: UASOL, a large-scale high-resolution outdoor stereo dataset
Source: Sci Data. 2019 Aug 29;6:162. doi: 10.1038/s41597-019-0168-5 (PMC6715739; doi:10.1038/s41597-019-0168-5)
Supplement: Supplementary file 1 — Download metadata file [file 41597_2019_168_MOESM1_ESM.zip › s_Bauer732C_study.txt]

Source Name	Characteristics[geographical location]	Term Source REF	Term Accession Number	Characteristics[environment type]	Term Source REF	Term Accession Number	Protocol REF	Sample Name	Factor Value[location on campus]
University of Alicante campus	Alicante	GAZ	GAZ:00323081	anthropogenic habitat	ENVO	ENVO:00002031	image acquisition	Alumnus_Help_Desk images	Alumnus_Help_Desk
University of Alicante campus	Alicante	GAZ	GAZ:00323081	anthropogenic habitat	ENVO	ENVO:00002031	image acquisition	Biotechnology images	Biotechnology
University of Alicante campus	Alicante	GAZ	GAZ:00323081	anthropogenic habitat	ENVO	ENVO:00002031	image acquisition	Club_I images	Club_I
University of Alicante campus	Alicante	GAZ	GAZ:00323081	anthropogenic habitat	ENVO	ENVO:00002031	image acquisition	Club_II images	Club_II
University of Alicante campus	Alicante	GAZ	GAZ:00323081	anthropogenic habitat	ENVO	ENVO:00002031	image acquisition	Control_Tower images	Control_Tower
University of Alicante campus	Alicante	GAZ	GAZ:00323081	anthropogenic habitat	ENVO	ENVO:00002031	image acquisition	Economics images	Economics
University of Alicante campus	Alicante	GAZ	GAZ:00323081	anthropogenic habitat	ENVO	ENVO:00002031	image acquisition	EPS_I images	EPS_I
University of Alicante campus	Alicante	GAZ	GAZ:00323081	anthropogenic habitat	ENVO	ENVO:00002031	image acquisition	EPS_II images	EPS_II
University of Alicante campus	Alicante	GAZ	GAZ:00323081	anthropogenic habitat	ENVO	ENVO:00002031	image acquisition	EPS_III images	EPS_III
University of Alicante campus	Alicante	GAZ	GAZ:00323081	anthropogenic habitat	ENVO	ENVO:00002031	image acquisition	EPS_IV images	EPS_IV
University of Alicante campus	Alicante	GAZ	GAZ:00323081	anthropogenic habitat	ENVO	ENVO:00002031	image acquisition	Garden images	Garden
University of Alicante campus	Alicante	GAZ	GAZ:00323081	anthropogenic habitat	ENVO	ENVO:00002031	image acquisition	German_Bernacer images	German_Bernacer
University of Alicante campus	Alicante	GAZ	GAZ:00323081	anthropogenic habitat	ENVO	ENVO:00002031	image acquisition	Law images	Law
University of Alicante campus	Alicante	GAZ	GAZ:00323081	anthropogenic habitat	ENVO	ENVO:00002031	image acquisition	Lecture Rooms_I images	Lecture Rooms_I
University of Alicante campus	Alicante	GAZ	GAZ:00323081	anthropogenic habitat	ENVO	ENVO:00002031	image acquisition	Lecture Rooms_II images	Lecture Rooms_II
University of Alicante campus	Alicante	GAZ	GAZ:00323081	anthropogenic habitat	ENVO	ENVO:00002031	image acquisition	Library images	Library
University of Alicante campus	Alicante	GAZ	GAZ:00323081	anthropogenic habitat	ENVO	ENVO:00002031	image acquisition	Multipurpose_I images	Multipurpose_I
University of Alicante campus	Alicante	GAZ	GAZ:00323081	anthropogenic habitat	ENVO	ENVO:00002031	image acquisition	Multipurpose_II_III images	Multipurpose_II_III
University of Alicante campus	Alicante	GAZ	GAZ:00323081	anthropogenic habitat	ENVO	ENVO:00002031	image acquisition	Nursery images	Nursery
University of Alicante campus	Alicante	GAZ	GAZ:00323081	anthropogenic habitat	ENVO	ENVO:00002031	image acquisition	Optics images	Optics
University of Alicante campus	Alicante	GAZ	GAZ:00323081	anthropogenic habitat	ENVO	ENVO:00002031	image acquisition	Philosophy_I images	Philosophy_I
University of Alicante campus	Alicante	GAZ	GAZ:00323081	anthropogenic habitat	ENVO	ENVO:00002031	image acquisition	Philosophy_II_III images	Philosophy_II_III
University of Alicante campus	Alicante	GAZ	GAZ:00323081	anthropogenic habitat	ENVO	ENVO:00002031	image acquisition	Rectorship images	Rectorship
University of Alicante campus	Alicante	GAZ	GAZ:00323081	anthropogenic habitat	ENVO	ENVO:00002031	image acquisition	Sciences_I images	Sciences_I
University of Alicante campus	Alicante	GAZ	GAZ:00323081	anthropogenic habitat	ENVO	ENVO:00002031	image acquisition	Sciences_II images	Sciences_II
University of Alicante campus	Alicante	GAZ	GAZ:00323081	anthropogenic habitat	ENVO	ENVO:00002031	image acquisition	Sciences_III images	Sciences_III
University of Alicante campus	Alicante	GAZ	GAZ:00323081	anthropogenic habitat	ENVO	ENVO:00002031	image acquisition	Sciences_IV images	Sciences_IV
University of Alicante campus	Alicante	GAZ	GAZ:00323081	anthropogenic habitat	ENVO	ENVO:00002031	image acquisition	Sciences_V images	Sciences_V
University of Alicante campus	Alicante	GAZ	GAZ:00323081	anthropogenic habitat	ENVO	ENVO:00002031	image acquisition	Shopping Center images	Shopping Center
University of Alicante campus	Alicante	GAZ	GAZ:00323081	anthropogenic habitat	ENVO	ENVO:00002031	image acquisition	Social_sciences images	Social_sciences
University of Alicante campus	Alicante	GAZ	GAZ:00323081	anthropogenic habitat	ENVO	ENVO:00002031	image acquisition	University images	University
University of Alicante campus	Alicante	GAZ	GAZ:00323081	anthropogenic habitat	ENVO	ENVO:00002031	image acquisition	University_12 images	University_12
University of Alicante campus	Alicante	GAZ	GAZ:00323081	anthropogenic habitat	ENVO	ENVO:00002031	image acquisition	University_13 images	University_13
