# Supplementary material for: UASOL, a large-scale high-resolution outdoor stereo dataset
Source: Sci Data. 2019 Aug 29;6:162. doi: 10.1038/s41597-019-0168-5 (PMC6715739; doi:10.1038/s41597-019-0168-5)
Supplement: Supplementary file 1 — Download metadata file [file 41597_2019_168_MOESM1_ESM.zip › i_Investigation.txt]

# Investigation File generated for Scientific Data with Investigation File Authoring Tool version 0.1.0 on 16/08/2019 - This metadata file is CC0
ONTOLOGY SOURCE REFERENCE
Term Source Name	GAZ	ENVO	ERO	OBI	IAO
Term Source File	http://data.bioontology.org/ontologies/GAZ	http://data.bioontology.org/ontologies/ENVO	http://data.bioontology.org/ontologies/ERO	http://data.bioontology.org/ontologies/OBI	http://data.bioontology.org/ontologies/IAO
Term Source Version	$Revision: 1.512 $	2013-08-02	2013-08-02	2014-08-18	2015-02-23
Term Source Description	Gazetteer	Environment Ontology	Eagle-I Research Resource Ontology	Ontology for Biomedical Investigations	Information Artifact Ontology
INVESTIGATION
Investigation Identifier
Investigation Title
Investigation Description
Investigation Submission Date
Investigation Public Release Date
INVESTIGATION PUBLICATIONS
Investigation PubMed ID
Investigation Publication DOI
Investigation Publication Author List
Investigation Publication Title
Investigation Publication Status
Investigation Publication Status Term Accession Number
Investigation Publication Status Term Source REF
INVESTIGATION CONTACTS
Investigation Person Last Name
Investigation Person Mid Initials
Investigation Person First Name
Investigation Person Address
Investigation Person Phone
Investigation Person Fax
Investigation Person Email
Investigation Person Affiliation
Investigation Person Roles
Investigation Person Roles Term Accession Number
Investigation Person Roles Term Source REF
STUDY
Study Identifier	10.1038/s41597-019-0168-5
Study Title	UASOL, a large-scale high-resolution outdoor stereo dataset
Study Submission Date	29/01/2019
Study Public Release Date	29/08/2019
Study Description	https://www.nature.com/articles/s41597-019-0168-5
Study File Name	s_Bauer732C_study.txt
Comment[Subject Keywords]	""
Comment[Manuscript Licence]	CC BY-4.0
Comment[Experimental Metadata Licence]	CC0
Comment[Supplementary Information File Name]
Comment[Supplementary Information File Type]
Comment[Supplementary Information File URL]
Comment[Data Repository]	Open Science Framework
Comment[Data Record Accession]	doi:10.17605/OSF.IO/64532
Comment[Data Record URI]	https://doi.org/10.17605/OSF.IO/64532
STUDY DESIGN DESCRIPTORS
Study Design Type	modeling and simulation objective	image creation and editing objective	database creation objective
Study Design Type Term Accession Number	ERO:0100102	ERO:0100071	http://www.ebi.ac.uk/efo/swo/SWO_0000509
Study Design Type Term Source REF	ERO	ERO	ERO
STUDY PUBLICATIONS
Study PubMed ID
Study Publication DOI
Study Publication Author List
Study Publication Title
Study Publication Status
Study Publication Status Term Accession Number
Study Publication Status Term Source REF
STUDY FACTORS
Study Factor Name	location on campus
Study Factor Type	geographic location
Study Factor Type Term Accession Number	GAZ:00000448
Study Factor Type Term Source REF	OBI
STUDY ASSAYS
Study Assay Measurement Type	image
Study Assay Measurement Type Term Accession Number	IAO:0000101
Study Assay Measurement Type Term Source REF	IAO
Study Assay Technology Type	digital camera
Study Assay Technology Type Term Accession Number	OBI:0001048
Study Assay Technology Type Term Source REF	OBI
Study Assay Technology Platform	ZED camera;StereoLabs
Study Assay File Name	a_Bauer732C_assay.txt
STUDY PROTOCOLS
Study Protocol Name	image acquisition	data processing
Study Protocol Type	information acquisition	data transformation
Study Protocol Type Term Accession Number	OBI:0600013	OBI:0200000
Study Protocol Type Term Source REF	OBI	ERO
Study Protocol Description		
Study Protocol URI	""	""
Study Protocol Version		
Study Protocol Parameters Name	""	instrument;manufacturer
Study Protocol Parameters Name Term Accession Number	""	""
Study Protocol Parameters Name Term Source REF	""	""
Study Protocol Components Name	""	""
Study Protocol Components Type	""	""
Study Protocol Components Type Term Accession Number	""	""
Study Protocol Components Type Term Source REF	""	""
STUDY CONTACTS
Study Person Last Name	Bauer	Gomez-Donoso	Cruz	Orts-Escolano	Cazorla
Study Person First Name	Zuria	Francisco	Edmanuel	Sergio	Miguel
Study Person Mid Initials
Study Person Email	zbauer@dccia.ua.es	""	""	""	""
Study Person Phone
Study Person Fax
Study Person Address
Study Person Affiliation	Institute for Computer Research, University of Alicante, P.O. Box 99, 03080, Alicante, Spain	Institute for Computer Research, University of Alicante, P.O. Box 99, 03080, Alicante, Spain	Institute for Computer Research, University of Alicante, P.O. Box 99, 03080, Alicante, Spain	Institute for Computer Research, University of Alicante, P.O. Box 99, 03080, Alicante, Spain	Institute for Computer Research, University of Alicante, P.O. Box 99, 03080, Alicante, Spain
Study Person Roles
Study Person Roles Term Accession Number
Study Person Roles Term Source REF
Comment[Study Person ORCID]	0000-0001-8447-2344	""	""	""	""
Comment[Funder]
Comment[FundRef ID]
Comment[Funder Term Source REF]
Comment[Grant Identifier]
